# Supplementary material for: Evaluation of the Formulation Parameter-Dependent Redispersibility of API Nanoparticles from Fluid Bed Granules
Source: Pharmaceutics. 2022 Aug 13;14(8):1688. doi: 10.3390/pharmaceutics14081688 (PMC9414476; doi:10.3390/pharmaceutics14081688)
Supplement: Supplementary file 1 [file pharmaceutics-14-01688-s001.zip]

Archive with 1 entries (1 files):
- pharmaceutics-1846530-supplementary.pdf
